# Supplementary material for: MMDRP: drug response prediction and biomarker discovery using multi-modal deep learning
Source: Bioinform Adv. 2024 Jan 20;4(1):vbae010. doi: 10.1093/bioadv/vbae010 (PMC10872075; doi:10.1093/bioadv/vbae010)
Supplement: vbae010_Supplementary_Data [file vbae010_supplementary_data.zip]

Archive with 2 entries (2 files):
- MMDRP_Supplementary.pdf
- MMDRP_Appendix.pdf
